# Supplementary material for: Clinical Efficacy of Biosimilar Switch of Adalimumab for Management of Uveitis
Source: Ocul Immunol Inflamm. 2023 Feb 21;32(4):442–6. doi: 10.1080/09273948.2023.2172591 (PMC11057845; doi:10.1080/09273948.2023.2172591)
Supplement: Supplemental Material [file IOII_A_2172591_SM0370.zip]

Archive with 1 entries (1 files):
- IOII_A_2172591_supplemental.docx
